# Supplementary material for: Enhancing the Photocatalytic Performance of WO3/AgBr Composites Through the Incorporation of Olive Waste-Derived Biochar Obtained Under Controlled Pyrolysis Conditions
Source: Int J Mol Sci. 2025 Oct 28;26(21):10451. doi: 10.3390/ijms262110451 (PMC12607748; doi:10.3390/ijms262110451)
Supplement: Supplementary file 1 [file ijms-26-10451-s001.zip]

Archive with 1 entries (1 files):
- ijms-3916948-supplementary.pdf
